# Supplementary material for: Neonatal intestinal mucus barrier changes in response to maturity, inflammation, and sodium decanoate supplementation
Source: Sci Rep. 2024 Apr 1;14:7665. doi: 10.1038/s41598-024-58356-5 (PMC10985073; doi:10.1038/s41598-024-58356-5)
Supplement: Supplementary file 2 — Supplementary Information 2. [file 41598_2024_58356_MOESM2_ESM.xlsx]

## Sheet: Fig. 1B
Goblet cell density in preterm piglets with different postnatal age
										Only biological replicates are listed
										Postnatal age of 5 days: d5
Goblet cells	d5	d9	d19
	0.635	0.75	1.33001
	0.601	0.28	3.68664
	0.763	1.88	0.978916
	0.527	1.89	1.30909
	0.669	0.79	1.15357
	1.166	0.71	2.15232
	0.227	1.21	2.14592
	0.587	1.7	1.18881
	0.66	1.81	0.888889
	1.441	1.56	2.24285
	1.013	1.1	0.529451
	0.648	1.66	1.61002
	0.408	1.99	0.387297
	0.978793	1.46	6.57785
	0.993612	2.73	2.17822
	0.498575	1.09	1.1356
	0.841515	0.83	3.96579
	0.398406	1.85	1.38504
	0.081103	1.92	1.41844
	0.514328	2.07	1.17279
	0.384615	1.791	1.88834
	0.328407	0.804	1.48148
	0.295203	0.523	1.24611
	2.78552	0.805	0.0773994
	1.57767	1.858	0.856327
	1.50376	0.644	1.04839
	0.700389	1.036	2.12014
	1.43472	0.405	1.12024
		1.639	1.6654
		1.06	2.40881
		1.356	1.27119
		0.772	0.473934
		1.091	1.42068
		0.223	2.34671
		1.114
		0.437
		1.962
		0.767
		1.464
		1.401
		0.575
		0.536
		6.805
		0.864
		0.456
		0.236
		1.266
		1.561
		0.992
		0.709
		1.389
		2.725
		0.621
		0.773
		1.291
		0.988
		1.069
		2.439
		0.753
		0.955
		0.637

## Sheet: Fig. 1C
Apparent permeability coefficiets through ex vivo small intestinal mucosa from preterm piglet with different postnatal age
										Only biological replicates are listed
										Postnatal age of 5 days: d5
Mannitol	d5	d8								Fluorescein-isothiocyanate dextran 4 kDa: FD4
	3.02e-07	5.26e-07								Fluorescein-isothiocyanate dextran 59-77 kDa: FD70
	6.18e-07	5.49e-07
		5.13e-07
	2.39e-06	6.08e-07
	1.27e-06
	1.64e-06	5.96e-07
Metoprolol	d5	d8
	5.99e-08	1.14e-07
	5.72e-07	2.21e-07
		2.55e-07
	7.71e-07	2.94e-07
	2.18e-07	1.07e-06
	9.13e-07	4.72e-07
FD4	d5	d8
	1.13e-09	5.32e-08
	5.02e-09	1.06e-07
	1.44e-09	5.7e-08
		6.03e-08
	1.33e-08	1.21e-07
		5.43e-08
FD70	d5	d8
	1.02e-09	2.66423e-09
	7.6e-10	2.92164e-09
	7.54e-10	1.42384e-09

## Sheet: Fig. 1D
Fraction of freely moving particles (%) in ex vivo small intestinal mucus from piglets with different postnatal age
										Only biological replicates are listed
										Postnatal age of 5 days: d5
Term	d5	d9	d19
	36.8607	23.3262	9.54961
	50.2614	23.1768	13.6237
	59.2365	25.435	13.4111
Preterm	d5	d8
	18.2382	78.6202
	8.42018	61.7085
	9.06003	78.3942

## Sheet: Fig. 1E
Avaerage (98% quantile) nanoparticle coverage (um2) in ex vivo small intestinal mucus from piglets with different postnatal age
										Only biological replicates are listed
										Postnatal age of 5 days: d5
Term	d5	d9	d19
	1.72437	1.02944	2.59802
	2.71233	0.480859	1.26872
	2.68612	1.06304	0.72663
Preterm	d5	d8
	1.93469	5.32755
	0.795859	3.28266
	0.730021	4.36206

## Sheet: Tab. 1
Nanoparticle movement in ex vivo small intestinal mucus from 5 days old piglets born with different birth maturities
										Only biological replicates are listed
Nanoparticle coverage (µm2)	Term	Near-term	Preterm
	1.72437	3.81689	1.93469
	2.71233	4.07061	0.795859
	2.68612	2.49672	0.730021
Diffusion coefficients (×10-2 µm2·s-1)	Term	Near-term	Preterm
	6.19449	11.4007	3.38781
	6.58472	12.6118	4.60382
	4.38059	15.8837	2.6063
Fraction of freely moving nanoparticles (α>0.5) (%)	Term	Near-term	Preterm
	36.8607	40.9238	18.2382
	50.2614	64.024	8.42018
	59.2365	48	9.06003
Fraction of confined nanoparticles (0.001<α<0.5) (%)	Term	Near-term	Preterm
	60.6677	55.9022	77.1021
	48.9584	34.8124	85.9785
	39.0614	48.9213	86.3117
Fraction of immobile nanoparticles (α<0.001) (%)	Term	Near-term	Preterm
	2.45192	3.17401	4.50707
	0.780202	1.16358	5.45542
	1.70217	3.07874	4.58436

## Sheet: Fig. 3B
Apparent permeability coefficiets through ex vivo small intestinal mucus and mucosa from preterm piglet with different bith maturities
Mucus						Mucosa						Technical replicates are listed for mucus
Mannitol	Term	Near-term	Preterm			Mannitol	Term	Near-term	Preterm			Biological replicates are listed for mucosa
	5.359e-06	6.97177e-06	8.50597e-06				2.80946e-07	1.58e-06	3.02e-07			Fluorescein-isothiocyanate dextran 4 kDa: FD4
	4.893e-06	8.15533e-06	7.79787e-06				8.05085e-08	1.06e-06	6.18e-07			Fluorescein-isothiocyanate dextran 59-77 kDa: FD70
	5.141e-06	7.49169e-06	8.28416e-06				5.94106e-07					Outliers identified by the outlier analysis is shown by red text
	5.143e-06	7.14952e-06	8.14691e-06				2.30872e-07	5.57e-07	2.39e-06
	5.211e-06	7.11561e-06	8.30445e-06				5.26697e-07	6.02e-07	1.27e-06
	4.89e-06	8.21387e-06	9.28197e-06				4.14736e-08	5.1e-07	1.64e-06
								4.35e-07
Metoprolol	Term	Near-term	Preterm			Metoprolol	Term	Near-term	Preterm
	2.955e-06	5.32851e-06	6.26861e-06				2.22859e-07	1.37e-06	5.99e-08
	2.514e-06	5.78647e-06	5.94395e-06					7.54e-07	5.72e-07
	2.836e-06	5.67198e-06	5.99114e-06				1.0913e-07
	2.945e-06	5.27662e-06	6.39056e-06					3.32e-07	7.71e-07
	3.104e-06	5.50344e-06	6.24537e-06				1.06498e-07	5.16e-07	2.18e-07
	2.696e-06	5.56851e-06	6.84582e-06					3.68e-07	9.13e-07
								3.9e-07
FD4	Term	Near-term	Preterm			FD4	Term	Near-term	Preterm
	2.97891e-06	4.06824e-06	7.06868e-06				4.85e-09	2.17172e-08	1.13e-09
	2.25169e-06	4.51547e-06	7.27589e-06				1.86e-09	7.39e-09	5.02e-09
	2.60964e-06	4.07665e-06	7.68545e-06				1.81e-08	6.17e-09	1.44e-09
							1.07e-09
							9.93e-09	2.85e-09	1.33e-08
							1.22e-09	3.98e-09
FD70	Term	Near-term	Preterm			FD70	Term	Near-term	Preterm
		1.68102e-06	7.27307e-07						1.02e-09
		2.35805e-06	1.85851e-06						7.6e-10
		2.34719e-06	1.89194e-06						7.54e-10

## Sheet: Fig. 4B
Storage modulus (G´) obtain from the frequency sweep at 1 rad/s of ex vivo small intestinal mucus from 5 days old piglets born with different birth maturities
										Only biological replicates are listed
G´at 1 rad/s (Pa)	Term	Near-term	Preterm							Outliers identified by the outlier analysis is shown by red text
	406	7	93
	25	3	28
	36	6	60
	21

## Sheet: Fig. 4C
Loss factor (G´´/G´) obtain from the frequency sweep at 1 rad/s of ex vivo small intestinal mucus from 5 days old piglets born with different birth maturities
										Only biological replicates are listed
Loss factor (G´´/G´) at 1 rad/s	Term	Near-term	Preterm							Outliers identified by the outlier analysis is shown by red text
	0.22	0.292	0.276
	0.38	0.301	0.247
	0.33	0.3	0.249
	0.37

## Sheet: Fig. 4D
Viscosity at 0.4 s-1 of ex vivo small intestinal mucus from 5 days old piglets born with different birth maturities
										Only biological replicates are listed
Viscosity at 0.4 s-1 (Pa*s)	Term	Near-term	Preterm
	27.86	8.88	23.62
	9.71	4.02	20.5
	25.25	3.67	31.14
	8.2

## Sheet: Fig. 4E
Flow point obtained from the stress sweep of ex vivo small intestinal mucus from 5 days old piglets born with different birth maturities
										Only biological replicates are listed
Flow point (Pa)	Term	Near-term	Preterm
	3.981	6.31	15.8
	1	0.25	15.8001
	10	1.59	25.02

[truncated: 35 more sheets: Fig. 5B, Fig. 5C, Fig. 5D, Fig. 6C, Fig. 6D, Fig. 6E, Fig. 7A, Fig. 7C, Fig. 7D, Fig. 7E, Fig. 7F, Fig. S2A, Fig. S2B, Fig. S2C, Fig. S2D, Fig. S3A, Fig. S3B, Fig. S3C, Fig. S3D, Fig. S3E …]
